# Supplementary material for: The earliest known titanosauriform sauropod dinosaur and the evolution of Brachiosauridae
Source: PeerJ. 2017 May 2;5:e3217. doi: 10.7717/peerj.3217 (PMC5417094; doi:10.7717/peerj.3217)
Supplement: Data S1 [file peerj-05-3217-s005.zip]

Archive with 2 entries (2 files):
- Mesquite file
- TNT file.tnt
