# Supplementary material for: The earliest known titanosauriform sauropod dinosaur and the evolution of Brachiosauridae
Source: PeerJ. 2017 May 2;5:e3217. doi: 10.7717/peerj.3217 (PMC5417094; doi:10.7717/peerj.3217)
Supplement: Data S1 [file peerj-05-3217-s005.zip › Mesquite file]

#NEXUS
[written Thu Feb 23 11:42:50 GMT 2017 by Mesquite  version 3.11 (build 766) at ese-pmannion/155.198.98.57]

BEGIN TAXA;
	DIMENSIONS NTAX=77;
	TAXLABELS
		Shunosaurus Omeisaurus Mamenchisaurus Camarasaurus Nigersaurus Apatosaurus Diplodocus Abydosaurus Alamosaurus Andesaurus Angolatitan Aragosaurus Astrophocaudia Atlasaurus Australodocus Baotianmansaurus Brachiosaurus Brontomerus Cedarosaurus Chubutisaurus '"Cloverly titanosauriform"' Daxiatitan Dongbeititan Dongyangosaurus Erketu Euhelopus Europasaurus Vouivria Fukuititan Fusuisaurus Galveosaurus Giraffatitan Gobititan 'HMN MB.R.2091.1-30' Huanghetitan '"Huanghetitan" ruyangensis' Janenschia Jiangshanosaurus Lapparentosaurus Ligabuesaurus Liubangosaurus Lusotitan Malarguesaurus Malawisaurus Mongolosaurus Opisthocoelicaudia Paluxysaurus Haestasaurus Phuwiangosaurus Qiaowanlong Rapetosaurus Ruyangosaurus Saltasaurus Sauroposeidon Sonorasaurus Tangvayosaurus Tastavinsaurus Tehuelchesaurus Tendaguria Venenosaurus Xianshanosaurus Epachthosaurus Nemegtosaurus Tapuiasaurus Diamantinasaurus AODF_836 Savannasaurus Wintonotitan Futalognkosaurus Muyelensaurus Aeolosaurus Isisaurus Jobaria Padillasaurus Losillasaurus Turiasaurus Zby 
	;

END;


BEGIN CHARACTERS;
	DIMENSIONS  NCHAR=416;
	FORMAT DATATYPE = STANDARD GAP = - MISSING = ? SYMBOLS = "  0 1 2 3";
	MATRIX
	Shunosaurus                 00?000000010000000000000000000000000000000?0000000?00000??0000000?0?0000000000000000?000000000000000000000000000000000000000000?0000?00?0?00000???000?00(0 1)00000000000000??000000000?00000?000000000000000000010000000000000000000000000000000000000000000000000000000?0000000?000000000000????000???000000000000000000000000000000000000000?00000000000?0000000?0000000000000000000??000000000000?0000000??000000000000?0000?000?
	Omeisaurus                  01011???01000220110100000000000000001101000000000000000000100010001??00110100000?00100000000??10?0000001000000000000?000?20000100000?0000?1?001000100(0 1)00000000100000110??0?0000000?00010?001000000010000000021010000000100000000000000000000000100100000010000000?0000010000???100000000000?0000???010001?000000???0??000?????00?0000001000?0000010000?0000000?000000?0001000000010001000000000000000010??0000?0?0??000001000000
	Mamenchisaurus              000100?00110021000110000012000000001000001?001000001?0000?100000?010?00??0101?0010?0?0?0001011100???0000?0000000102010000000011100010000?011201000200000001000100110000??0?0110020?0000(0 1)000010?00000001000001001000?0101??000000000000000000?00100?0000000000000000000?000000??100??000000000000???01100001000000000000000??0?000000000100010001010000?000000000001000?01000000001?1010?00?1000001000000000000010001010000000100
	Camarasaurus                000010010011100100010110100000001101000000100011000100100000001000011001001001100101001000100110(0 1)000010000010000101000011200011010011000?010101101200100001000001110110??0?0100000?00010?00000000011000100001000000100001001000000000000000010010011000000000000011000001110100010001000000?11100000111100110000000000000100{0 1}0000100000110000010011000?0000000?0001000001010010100010{0 1}00000100100000001000001011101100100{0 1}{0 1}00000
	Nigersaurus                 00????0011200001100100?????0001000000???01100001001?1????????0??0?1111???001011???0???110?10???001100003(1 2)1111111101??100120101111100?0001?00101100111?00100000000110111000????0?????0000?11?100000?111010??????0???001001?????01000000000000??10???1?0?00?0??001001110001101??????????00000012210101?11?00?111???????111?01?0?11??000000100?0001111011000????1??0??000010??0010101?1????????1?001?1000?01000?111??00100??0000??0
	Apatosaurus                 011010001?21?11100011100101100101001100000101011110100101010000000011000000101101000101110001?0010101??321?11110101101101201011001011000?0001011000101000010000010001110010010001(0 1)111110?1001000000011010001100100011100110010000000000000001001001100000001000001101000111001?1000010000000122101111101101110000?001?01110000?1100001001000010101001{0 1}00010000?00010000010{0 1}00101000{0 1}000000010000000000100000111???{0 1}110101000010{0 1}
	Diplodocus                  01001010112111110001010010101?1011011??010100001000010000?100000001110100101011110001011100010001010110321111110101101111200011001111000?00010110002010000100000100011100000100011101110?100100000001101000110?10001010010001000000000000001100?00?1000000000000000001001100?00110??1000000??22101111101101110000100110111000001100000011001010001100100010000?00010000010{0 1}001?10100001???0110000?000010100010{0 1}10?{0 1}10010100001?1
	Abydosaurus                 11111????1111?11??????????0???????????????????????????1???????????????????101?1110??001001101??0?100?112111101101120?????2???0??????????????????????????????????????????????????010?0???????1????????????1??21??????0?????????0?????0?????????10????????????????0??????????????????1??0??????1100100101110?000????0????00?????1??01?00?????????????????????????????????????????????????????????????????????????1?0??????????????
	Alamosaurus                 ??????????????0?01?????1012001110011101??0011110100101110?110001??100??0?0??????????????????????????????1??111101?2?01110000110?0000??0?1???2010??20000100011010010101100111??11211111011?1?010111111001100020?001101011011021(0 1)11111110?1101110001?1?11111111001102??1?1???????11110??1110?????????????????????????????????????1?100??1?01???01010?11100?11?101110101001111?10??10?0101?11??01???01011?011101??????000??000?0?0?
	Andesaurus                  ?????????????????????00?0110101?001?????????????????1????1?10001????????????????????????????????????????????????????????????????????????????20101?220010????0?1?0?0001101?1?0?0010?11110????00111001100101002110000???????????1?1??1??????????10?????????1?110???1????????????????????0?????????????????????????????????????????????????????00??011110?00???00?001000???????1???0?????????1????0101?????????????????????001?????
	Angolatitan                 ???????????????????????????????????1????100101001011001?????????????????????????????????????????????????????????????????????????????????????????????????????????????????????????????????????????????????????????????1010??????11101100000100??100??????????????????????????????????????1101?1????????????????????????????????????????????????????????????????????????001???0110?01000??0???????????????????????????????????00?0?
	Aragosaurus                 ????????????????????????100000010111???1?1000001000??????01000101??????????????????????????????????????????????????????????????????????????????????????????????????????????????000?00010????100000010001????10?0010100001?????0?000000010010?01???????????000011001??????????????????00000100????????????????????????????????????????????????????????????????0?0??0000001??00?0?010????????????0000001??????????????????010000??
	Astrophocaudia              ??????????1???0?0???????1100001?000?0???????????????????????????????????????????????????????????????????0??100011?2??111?20?0????????????????????????????????????????????1????0000?0010101011011101100010??021?00???????0???????????????????????????????0?????????????????????????????0????????????????????????????????????????0??0??????????????????????????0?0???00????????????????????????????????????????????0???0???00?????
	Atlasaurus                  ??01?0101?111????????000???????????????3???1???????00??????????????????01010?1???????11???0????01???0??????10??00????????1?0??100??0??????10??110?1?0?00?0000?0?0??0???????????????????????????????????????????0??????00????????????????????100?00?????????????????????????????1?????00????????0????1????????0?????0?00000????00??0?00???????0????100???????????????????????????????0100001???????????????0?1?0100???0???????11?
	Australodocus               ??????????????1?0?????????????????????????????????????????????????????????????????????????????????????????????????2??111100001100??11?0???????????????????????????????????????????????????????????????????????????????????????????????????????????????????????????????????????????????????????????????????????????????????????????10??0???????????????????????????????????????????????????????????????????????????10?1??????????
	Baotianmansaurus            ????????????????????0?0?000????????????????????????????????????????????????????????????????????????????????????????????????????????1?????0??2?1111211?00??0???10?1011111111?0???00?????????????????????????????????????????????????????????????????????????????????????????????????????????????????????????????????????????????????????????0???1?11010?10????0??????????????????????????????????????????????????????????????????
	Brachiosaurus               ?????????????????????100100????101???0?311??????????????????????10??????????????????????????????????????????????????????????????????????????21110?220100?110011?0110110??11?10?000??00????0110???00000?????010???????????0?0??0000?000?????????????101?1??????10011???????????????????00????????????????????????????????????????????????????00??011100?0010000?0?00?????1??0110101?????????10?0????010?????????????????10???????
	Brontomerus                 ?????????????????????????????01?????1???????????????????1???????????????????????????????????????????????????????????????????????????????????2????????????????????????????1?????????????10??????11??????1???????????0??000???20?????????????????????101?10?????????????????????????????????????????????????????????????????????????????????????????????????????????????0???0????????????????1010?????????????????????????????????
	Cedarosaurus                ?????????????????????1??11010??10011?003110100010?21?????00??1??0??????0?1??????????????????????????????????????????????????????????????????20111?22??00??0?????0??0??????1???0001000000??01?0?1002100010??021?00???0?101???200110000001000???1?10???????11??0??0100????1??????1001??1000?1?0???????????????????????????????????????????????00???111?0?00????0?0??000000?0001??101001??0???????010?1??1???001????????????1?0????
	Chubutisaurus               ????????????????????01??1001000???0?1??1100101010??1101???????010?11??????????????????????????????????????????????????????????????????????1?2011112?0?0?????????????0?11111????000??0000????1??11?????01???021?00???1?100?????1110100000???0??101???????????001000101?????????????10??00???????????????????????????????????????????????????0011101?1?????????0?00???0001???01101010?1??0?????????0?1000?????????????????0??00?00
	'"Cloverly titanosauriform"'??????????????????0?100????????????????????????1?11????????????????????????????????????????????????????????????????????????????????0???11???20111?220110000?0?10000011111????????????????????????????????????????????????????0??????????0101??????????????0???????????????????????????0?00???????????????????????????????????????????????1?000100111?0?00?????????????????1????????0???????????01???????????????????????????0???
	Daxiatitan                  ??????????????1?1?1???????2?????1?0101??????????????????????????11???????????????????????????????????????????????????11100010?110?00??????11?01011210?0?0?1?001111?1?????11??????0??1???????1??????110??????10?1???0?1100001???????????????????????????????????0??0???????????????????0???????????????????????????????????????????????0????0?0??1?1??????????0????????001??????????????????????????100???????????????0??????????
	Dongbeititan                ?????????????2??????1?0?002?????0001?0???????????????????11000001111100001????????????????????????????????????????2????1??0?0???????????1???20100?220?00????0?100?0001???11??????0?100??????10???001?0?????0???10???10?01001???????????????????????????????00010002010001100000010????0????????????????????????????????????????????????1???0001?0??1????????00?0?????00?1??????????????????????010110000000?1??????????????????0
	Dongyangosaurus             ???????????????????????1?00????1?0????????????????????????00???????????????????????????????????????????????????????????????????????1????????20110121??00001?0?011?01?1???1???1??00????????1?11???101?0????10???????????????????????????????????????111???10??0????????????????????????0????????????????????????????????????????????????????0??????1????1???1?0????1?????????????????????????????????????????????????????0???????
	Erketu                      ??????????????201?????????????????????????????????????????????????10111???????????????????????????????????????????201100020101110011010???1?????????????????????????????????????????????????????????????????????????????????21?????????????????????????????????????011111101100???????0?????????????????????????????????????????1010000???0??????????????????????????????01????????????????????????????110??????????001?????????
	Euhelopus                   1???1?????11122010100011???????????100??010?????????????101010000111111?0?000010??????1??010?1???????1?000110001102?01110001011110110000?110201011210?101001000001000110011110?????????????????????????????????????011010?01??10000000????????????????0?1100001000001101111110001100?100?????10000001?1?????00??0?????????????00?0110001100000?00111?00001?0???????????01??0010?01?????????1?1001?10101000???????000001????????0
	Europasaurus                0110101010111?0100??0100110000110000?0???01?0????00???????0?111??011??????10011?1101001001101??011000100010100000010?101120000100010??000?10001101210100011001000110111000??10?000?00000?0???0?1000100010??020?0?1010100000000??00?000??0000??1??0?10101???000100110?0001????????????00000???110000000110010000000000000010010000?0100011000000101110000000000?00?0?0000?0??1?0100?0???????1010??00?00?0?0??1001?01110??010?0??0
	Vouivria                    ??????????1??????0??????100????????1???211???????001????????111??????00?1???????????????????????????????0??100000????10112000???0??0?????????0110?1???0?????????????????????1??000?1??????0110???0?????????????????00?101000??00100000??0000?01?101101??0??0?0100?00000011100????0????0000?????????????????????????????????????0??0????11???00???????????00??0??0????00?1??01?0111??01?0?????1???0011000?0???????01??1?11???0011
	Fukuititan                  ??????????1??????????????????01???????????0?010?0??1????????????1???????????????????????????????????????1??100111?????????????11???????????????????????????????????????????????????????0?1?????1???????????????????????????????11001000?????????????????????0????????0?1???????????????0???????????????????????????????????????0????????????????????????????????????????????????000????????????????????0?????????0??????????????
	Fusuisaurus                 ????????????????????????1?0????100????????????????????????0??????????????????????????????????????????????????????????????????????????????????????????????????????????????0??????0?????????01?????0?100?????021?????????????????????????????????????10101?1????????0????????????????????????????????????????????????????????????????????????????????????????????????????????????????????????1??001???00??????????????????????????
	Galveosaurus                ??????????????1?????010011010??????1??0?100?????????????????0011??????????????????????????????????????????????????2??001?20?0???????????????101101?00000????0?0?01?0000??0?00??000?00010???????10??????????020??0????0001????001100000??????????????????????00????????????????????????00??????????????????????????????????????????00??????0000?0?1?1?0??000??0???????00??100100?01????????????????0?????????????????????????????
	Giraffatitan                100110101011111100?1010011010001001100031111001100110011110011111011011???1011111101001011101010110001120101000001200011120001100000?1000?11211101220100110001(0 1)10110110??11??00001010001000010010001100101002110010101(0 1)0100020011001000001011010100101110110011001100010111110100001?001001111100100001111110000000000000100{0 1}010001100011?000010011100?001?0000010000000101011010100111?00010100001010?0100011111011111111100?11
	Gobititan                   ???????????????????????????1010???1?????????????????????????????0011101001????????????????????????????????????????????????????????????????????????????????????????????????????0????1000111????1(0 1)1?????01???????0110?????????????????????????????????????????????0?001111111110010100110??????????????????????????????????????????????????????????????????????10????00??????????????????????????0????10?110001????????????00?????
	'HMN MB.R.2091.1-30'        ????????????????????????0120001001????????????????????????????????????????????????????????????????????????????????????????????????????????????????????????????????????????????0010?10010??011000000000100??000?10?????????????????????????????????????????????????????????????????????0?????????????????????????????????????????????????????????????????????00?000100????????????????????????????????????????????????????00?????
	Huanghetitan                ???????????????????????0110?????00?100??????????????????????????????????????????????????????????????????????????????????????????????????????????????????????????????????????01?000??10???????0?1?0010???????20?0???01010?001??????????????????????????????????????????????????????????0??????????????????????????????????????????????????????????????????100???0????????????????????????????????????????????????????????????????
	'"Huanghetitan" ruyangensis'???????????????????????1110????1001??????????????????????????0???????????????????????????????????????????????????????????????????????????????????????????????????????????01?01?000?010????1?10???00100??000020?01???????????????????????????????????????????00????????????????????????0??????????????????????????????????????????????????????????????????10001?0000000?0????????????????????????????????????????????????0???????
	Janenschia                  ????????????????????????????????????????00100110111????0??0?00010011100100????????????????????????????????????????????????????????????????????????????????????????????????????????????????????????????????????????????????????00000000001100?0???0????????00?0100010000011100??01000100000101??????????????????????????????????????????????????????????????????????????????001010001???????????0001100?000001??????????????001?1
	Jiangshanosaurus            ?????????????????????00?00?00??100?110?????????????????????????1?????????????????????????????????????????????????????????????????????????????0100?22??0???????0?0????????1???????0????00???????1??0110??????????????1001?11???????????????????????????????1??0???????????????????????????????????????????????????????????????????????????????0????1??????????0??????????1???????????????????????1???????????????????????????????
	Lapparentosaurus            ??????????0???010????1??01000???00?100??111?0001100?0???000?00110011?00????????????????????????????????????000001????10001000????????????????0(0 1)0000?0100??????0?0000010??0?00???00?100?0?0011??0??1100?????????????000001??0??01000000000000??0010?1000001010110001100??101?001100????0000000??????????????????????????????????0??00???????0000?0??0?0??0????0??0??0?00?0??010000101???0???00100?00000???????????0??????0??00?00
	Ligabuesaurus               ??????????1?????010?11?????????????111?1111?????????????????????1?10???000??????????????????????????????0??1001?002????111000???0000??011???2?100?220?1?001???100000??1????????????????????????????????????????????0111010?0??11100100????????1??0????????????1?00110010111?1??11?10??00????????????????????????????????????????????????01??001001??????0?????????????011??0110101???1??????????????00?00000?????000??????????00
	Liubangosaurus              ?????????????????????01??????????????????????????????????????????????????????????????????????????????????????????????????????????????????????0110?210110??0?0?1?110101????????????????????????????????????????????????????????????????????????????????????????????????????????????????0?????????????????????????????????????????????????????00???11100?00???????????????????????????????????????????????????????????????????????
	Lusotitan                   ?????????????????????1??11010???0?1???????0?00000????????????1????11?00??????????????????????????????????????????????????????????????????????011??1??????????????1?????????01??000?10000??01?0?100??00??0??020?(0 1)0?????????????0?00????0000???????????????10000?????000??11110?????????000?100???????????????????????????????????????????????00???????????????0?0??000??????0110?0?01???????????0001?????????????????????0110???0
	Malarguesaurus              ????????????????????????1101001100??????????????????????????????????????????????????????????????????????????????????????????????????????????????????????????????????????????????00????010?1?0011101100?1???020??????????????????????????????????????????????????01????????????????????0??????????????????????????????????????????????????????????????????????00??????????????????????????????????????????????????????????1??????
	Malawisaurus                0??0?1011?2?1?21011?110110201111101??01?11??0011101?????????0001??01?????1100??????0??????10???100?00?0011?1(0 1)111102??101100001100000?0?11?102?1011221?101001??110001?110011??1012??11100??011111111100010??02010011??????0?121111011001?1101??????????????01101100?1?1?1?????????????111101?0110????0?????????01???00?1001??1?01??100110010??01110111100010100100?000???11?010010100????????????1010????11???????000001000000???
	Mongolosaurus               ??????11??2????1????????????????????????????????????????????????????????????????????????????????01010???1?11(0 1)1111??1110000???01?0??1?????????????????????????????????????????????????????????????????????????????????????????????????????????????????????????????????????????????????????????????????????????????????0???1?????110010????????????????????????????????????????????????????????????????????????????0??????????????
	Opisthocoelicaudia          ??????????????????0?11111001010?10101010000110101111011101110000110001111??????????????????????????????????????????????????????????1????10???11?11221?010010011011011?10011?011?00??1100?10?0?011101?0011??020?0?11011??11112110111111?11100111001?11101??0110010020?111111111?0??0?1?0110010??????????????????????????????????????????????11{0 1}101110110??11?11?010???010001110?11010001?01?001111?1101000???1????????????0000??0
	Paluxysaurus                ??????????1???21??0?010010010011100111?1111?00100001?0??1011001010111???????????????????????????????????0??100001?2?????121001100000?1111?1?20111121011000000?1000001110111?1?0000?00?00????00?1100100010??020?00???10110000201?000100010?01??1?0??10?0??100001101001111??????????????00001?1??????????????????????????????????0??000001?1?000?0011?00?0010?00?00?0?000?????1?0?0100?0?0???????010?1001000???????011?0??00000??0
	Haestasaurus                ????????????????????????????????????????00100101110???????????????????????????????????????????????????????????????????????????????????????????????????????????????????????????????????????????????????????????????????????????10000000001100???????????????????????????????????????????000111??????????????????????????????????????????????????????????????????????????????0010?0001???????????????????????????????????????00???
	Phuwiangosaurus             ?????0101?2???110?1?111110010??10011???0?1??00111????????101000110?00?????????????1?????0?10???001000???11?101111????1011200011100110000?110?{0 1}111121010000011?010100010??11?100000??0100?10?10?1?01110???11020?0?11111011???2010000?00?0000???1????10110??1??01?01010101?????????????000??1?????????????011??0?????0000001?010????0?0001100000??011100?00?0001?010010?0??0101?0?010????????0110??010101010????1??01?001?1000????
	Qiaowanlong                 ??????????????110?????????????????????????????????????????110100?????????????????????????????????????????????????????10110000?110011000???1????????????????????????????????????????????????????????????????????????????????????????????????????????10100?00000????????????????????????0???????????????????????????????????????????01??01???????????????????????????????????????????????????011001???????????????????00??????????
	Rapetosaurus                0?10?100102?12210111110111211??1001010101010010010111001??01000100??1??1?001?011?11011?00?111??10001010011?111101020?00000000???0000?0001?11201101211?10001111110101011001?11???20??1?011?1?0011101110010??0???00111110000002110101110110001??1001?10101?100100100200111???????11000?010101111?0?000000?11011?1111110?11111111110?101110000?0011101111011????0100???00010010101101?1110111011110101111?001001??10?0000????000?00
	Ruyangosaurus               ?????????????????????1????????????????????????????????????????????11????????????????????????????????????????????????????????????????????????201?0?210010?01?0??????01?????????????????????????????????????????????????????????????????????????????????????????11?1?11?????????????????0?????????????????????????????????????????????????????00???01110?00??????????????????????????????????????????0????????????????????????????
	Saltasaurus                 ?????001??????0101???101112111101?001???000?1000111?0???0?0??1??11001????????????1100??????????101100?????????????2?01010200100?0000??011???201011221?1010011?1101010110011101?120?11101111?010110001001000020?00?00100001112110011111011101??1?1??111111111100110211111???????110????1111100???????????110???11???11011101111???10{0 1}101001??00001011110111110000101010110?1110110010?0?1???0?101101111?00111?11???0100?000000?00
	Sauroposeidon               ??????????????2?0?????????????????????????????????????????????????????????????????????????????????????????????????2??111121001100000?11???11??????????????????????????????????????????????????????????????????????????????????????????????????????????????????????????????????????????????????????????????????????????????????????0???0???0?????????????????????????????????????????????????????????????????????????001?????????
	Sonorasaurus                ?????????????????????1??1?010????????????1110011?0?10???1???????????0??010??????????????????????????????????????????????????????????????????2?110?2?0110????????????????????????00??000????????1???1????????21??????????1??????1000100010??1??10???10???0????????????010???????00011???0001?1????????????????????????????????????????????????????????????????0??????????????????010?1??0???????????????00000?????????????1100???
	Tangvayosaurus              ????????????????????000?100??111101???????????????????????0100011?1?101?0?????????????????????????????????????????????????????????????????????1(0 1)11210??0??????0???0011????1???0000??010111010001101100010??021?0?10???????????????1000????????1??????????1100010011001?0111?1???0???110?????????????????????????????????????????????????????00????110??0?????1?01?010??????????????????????????0?0?0100000???????????????00????0
	Tastavinsaurus              ?????????????????????10000110001011?????????00000???????100100010110010010??????????????????????????????????????????????????????????????????20110?200?00??000?1?0000010??1?1110010??00010?1?10111011000101002110000???????????????????01???????????10101?110000100010111111110100010110???1?1???????????????????????????????????????????????00???11100?00?0000?000000?????????????0????????111000011000010101???????????1000???0
	Tehuelchesaurus             ????????????????????00?????????????110?000101110101???????00000000??????????????????????????????????????????????????????????????????????0???101101200?100?100?1?0?0001???01?1??????????????????????????????????????001001001??10000000000010?????????????00?00100?1?1?????????????????0000001??????????????????????????????????????????????00010011110?00????????????0001??0000101?1???????????0000100?????????????????????00???
	Tendaguria                  ????????????????011?1?????????????????????????????????????????????????????????????????????????????????????????????1??110020000100000??0?1?????1100??????00????00?????????????????????????????????????????????????????????????????????????????????????????????????????????????????????????????????????????????????????????????????????????0?0??000???????????????????????????????????????????????????????????????????????????????
	Venenosaurus                ????????????????????????1101001100100???????000100211?????001010?????01??????????????????????????????????????????????????????????????????????????????????????????????????1?????001000000??0110?100(1 2)10001?1?020?00??110001?????????????000100??1?1????????10000??????????111?1??01011??0?00100???????????????????????????????????????????????????????????????00?0?000000???????????0011?0000????0?01????????????????????????00?1?
	Xianshanosaurus             ????????????????????????102????1100??0???????????????????????????????????????????????????????????????????????????????????????????????????????????????????????????????????1?????1211111????1?11???00000??0??000?1?????????0?1??????????????????????????????????01000??????????????????????????????????????????????????????????????????????????????????????????0?00?1?????1??????????????????????????00???????????????????0???????
	Epachthosaurus              ?????????????????????10111210011001????11001001011111111????????0?10101010??????????????????????????????????????????????????????????????????2011{0 1}?220110??{0 1}?0?1?010101100?1?110020?1{0 1}0011?01110111{0 1}{0 1}1001000020?0011????????12110101100111100111001?1110?110?10110?0111111101???00101110101111???????????????????????????????????????????????00??101111011101001001111???1?111111000011110011???1101110101?011??????????000000?00
	Nemegtosaurus               0110101010211?????????????????????????????????????????????????????????????0110111100111001111??10001?102(0 1)111(0 1)11110???????????????????????????????????????????????????????????????????????????????????????????????????????????????????????????????????????????????????????????????????????????1111111010?111101111?101?1111?11111??????????????????????????????????????????????????????????????????????????????1100??????????????
	Tapuiasaurus                0?101111?1211?2??????10??????????????0??????0?0????1????????????1?????????010?1111???010011????1???1??02(0 1)1111111102?????????????????????????2?11??2?1????01???0??00?0?10111????????????????????????????????????????????????12??????????11???????????????????????01????????????????????0???1??1101111000?1?1101???1????1?11????11?????????????0??1011?1??????????????????11?????????????????????????????????????1????????????????
	Diamantinasaurus            ?????????????????????1??????????????1??00011101011110011100100001101011???????????????????????????????????????????2?????????????????????????21110?221?00??1???1??10?0?10?1110???????????????????????????????????????0?101?????10000100011100??0100?11101111110111020111011011?????????0011110?????????????????????????????????????????????1?11???110?0?00????????????10?1??1101100001001000101101110000010?????????????????00?00
	AODF_836                    ?????000??????010????1?????????????????????????????????????100????????????????????1???????11???10100??????????????20010102000{0 1}0?0000????????201111211?00?000???????1?1110111????????????????????????????????????????0?10????????????????????????????????1??110????????????????????????0?????????????????1?0????????01???101111??011?0?????1?11???110??100????????????1?????????????????????????0111??????????01?????00??????????
	Savannasaurus               ????????????????0???110?1001????10???1????0?10000??1001???010001?????11???????????????????????????????????????????2??10002?00?????????????112011112(1 2)1?00001000010111?1110111???00101??????1????1??0100?????020???????????0?100?1?0?1??11??????1?10???????11110??????????111???????????0???0???????????????????????????????????????1?????????10?01111001001???1??????????100???????0?0000???????0101?????????????????????0??0??0?
	Wintonotitan                ????????????????????????110??01???0?1???????011010?10???1???00??????????????????????????????????????????????????????????????????????????????2?110??????????????101????1??111???000?00010?11????1?????0?????020?00??0?0100????????0?000010??1??1?0???????0??0?0????????????????????????0?10100????????????????????????????????????????????????????????????????{0 1}?0???0000?????????0?0?10?0000??????01????????????????????????00?0?
	Futalognkosaurus            ?????????????12?01011??1102????110?????01??1?????1?1??????11000???????????????????????????????????????????????????2?110100000?0?00?0?00?1???211??12?1?10001????10?0???1?????0??020????????1?11???10110???00020????????????????????????????????1????111???10??0???????????????????????????????????????????????????????????????????0000010?1?000???????????10?00?0101????????0????????1????????1?1101???????????????0000??0???????
	Muyelensaurus               ?????001??2???????1??10?012?1???10?1????111?0010111?0?????0000111?10?01??0??0?????????????10????001?0??????111111?2??1010000010?0000??001???2011112?1?001011??11010011100??????020??00011?1??1?11?011001????20?????010100???2111001100?11100??100????????101101100211101111?1??100???11?01101??????????????????????1??1??1?????1??00??1???0?0??1111111001????000??1??010?01011011100???1??1??100101110?0??1?10??????001??0000?00
	Aeolosaurus                 ????????????????????????112???????0?1???1001100?1??1?00?????0000?????11?????????????????????????????????????????????????????????????????????????????????????????????????????????21??1?????1?????????????????20?00????1000??????11?1??0?1?10???1???????????10?0?????????111??1??????????1??1??????????????????????????????????????????????????????????????????011???10?1?????1???1?0?1?0?????????10?????0???????????????????0????
	Isisaurus                   ??1??0????????01010??101??210?00101010??11???????11?????1??10001???????????????????????????????????????????????????????0??010???0000????1?????1???2?1??0?0111?0?0?0001100?1?0???20??11?11?1????10?01100?????10?00???10000110??101?1110??100????????1110????110??????????????????????????1?????????????????????11???01???1???1?????00?00????????01?1?0?0??11??000???0?001????1??100?1???????0?1?110????????????1???000010?0??????
	Jobaria                     0001?000??0100001001000001000110000100?0101?000000000000001000001?10100???100100?10000?000?0???010?0??0000?00011{0 1}0101100120001110010?0000?10101{0 1}00120110100000000000010??000000000?0{0 1}{0 1}00?01?000010010001000020?10000001010012000100000000000000100100000?10000100110100?100?00????00?0010000?000???01???1?100000???00??00?????00?000001110000001011000?00?0000?00000?0000?100?0?0101010?0?0?0100000100?0?????0???001000?00000111
	Padillasaurus               ?????????????????????1??000?????????????????????????????????????????????????????????????????????????????????????????????????????????????????20111?2????????????????????????11??0010?00??????10???00??0?????020??????????????????????????????????????????????????????????????????????????????????????????????????????????????????????????????00?????1????????00?0000?????????????????????????????????????????????????????0???????
	Losillasaurus               ??????001?????000????00?10210??100??????100???00?????????????0?????????????????????????????????0010?0?????????????1???010100001100??????????10110??10100?0000?0??1100?0??1?01??0?0?00000??0010?0000100???00020??????????????00010?0000?0???0?0??????00000??0?0????????????????????????0??0??0???????????????????????000000???0????0000??????00???11000?00???00?0101????????????1?1???????????0???00??????????1????110???0?0?10??
	Turiasaurus                 0?001000110???0????????0?????10???????0?100100011??0000??????????????000?010???0010?001000100??001000???00?000011?1???011100011100010?00?01010110?110100000??0001110010??0001??????????0????????1???????????????????????????000100000000???01001001?????????????????0???100?0???0000?000?000???0?????1??1???00000?000?00010??0?0??00000?0?0000?001?0?0?0???0??????????????101001110?0100010??????????0????001111?10000?????11000
	Zby                         ??????????0???????????????????????01?0??1000001110100001????????????????????????????????????????????????0??000011?????????????11???????????????????????????????????????????????????????????????????????????????10??0100?1001??0001?000010000??01001????????????????????????????????????000000??????????????????????????????????0???????????????????????????????????00?001??0100111000??0?????????????????????????1?????????10?0?

;

END;
BEGIN ASSUMPTIONS;
	TYPESET * UNTITLED   =  unord:  1 -  10 12 -  13 16 -  26 28 -  39 41 -  50 52 -  103 105 -  121 123 -  146 149 -  176 178 -  194 196 -  204 206 -  258 260 -  416, ord:  11 - 14\3 15 27 40 51 104 122 147 -  148 177 195 205 259;

END;

BEGIN MESQUITECHARMODELS;
	ProbModelSet * UNTITLED   =  'Mk1 (est.)':  1 -  416;
END;

BEGIN NOTES;

	SU  C = 259 N = selected B = TRUE;

END;

Begin MESQUITE;
		MESQUITESCRIPTVERSION 2;
		TITLE AUTO;
		tell ProjectCoordinator;
		timeSaved 1487850170521;
		getEmployee #mesquite.minimal.ManageTaxa.ManageTaxa;
		tell It;
			setID 0 8853654596266645231;
		endTell;
		getEmployee #mesquite.charMatrices.ManageCharacters.ManageCharacters;
		tell It;
			setID 0 1053312777480526560;
			tell It;
				setSelected  259;
				attachments ;
			endTell;
			mqVersion 311;
			checksumv 0 3 2373675407 null  getNumChars 416 numChars 416 getNumTaxa 77 numTaxa 77   short true   bits 2305843009213693967   states 15   sumSquaresStatesOnly 28072.0 sumSquares -1.2451552249753947E20 longCompressibleToShort false usingShortMatrix true   NumFiles 1 NumMatrices 1;
			mqVersion;
		endTell;
		getWindow;
		tell It;
			suppress;
			setResourcesState false false 100;
			setPopoutState 400;
			setExplanationSize 0;
			setAnnotationSize 0;
			setFontIncAnnot 0;
			setFontIncExp 0;
			setSize 1920 1082;
			setLocation -8 0;
			setFont SanSerif;
			setFontSize 10;
			getToolPalette;
			tell It;
			endTell;
			desuppress;
		endTell;
		getEmployee  #mesquite.charMatrices.BasicDataWindowCoord.BasicDataWindowCoord;
		tell It;
			showDataWindow #1053312777480526560 #mesquite.charMatrices.BasicDataWindowMaker.BasicDataWindowMaker;
			tell It;
				getWindow;
				tell It;
					setExplanationSize 30;
					setAnnotationSize 20;
					setFontIncAnnot 0;
					setFontIncExp 0;
					setSize 1820 1010;
					setLocation -8 0;
					setFont SanSerif;
					setFontSize 10;
					getToolPalette;
					tell It;
						setTool mesquite.charMatrices.BasicDataWindowMaker.BasicDataWindow.arrow;
					endTell;
					setActive;
					setTool mesquite.charMatrices.BasicDataWindowMaker.BasicDataWindow.arrow;
					colorCells  #mesquite.charMatrices.NoColor.NoColor;
					colorRowNames  #mesquite.charMatrices.TaxonGroupColor.TaxonGroupColor;
					colorColumnNames  #mesquite.charMatrices.CharGroupColor.CharGroupColor;
					colorText  #mesquite.charMatrices.NoColor.NoColor;
					setBackground White;
					toggleShowNames on;
					toggleShowTaxonNames on;
					toggleTight off;
					toggleThinRows off;
					toggleShowChanges on;
					toggleSeparateLines off;
					toggleShowStates on;
					toggleAutoWCharNames on;
					toggleAutoTaxonNames off;
					toggleShowDefaultCharNames off;
					toggleConstrainCW on;
					toggleBirdsEye off;
					toggleShowPaleGrid off;
					toggleShowPaleCellColors off;
					toggleShowPaleExcluded off;
					togglePaleInapplicable on;
					toggleShowBoldCellText off;
					toggleAllowAutosize on;
					toggleColorsPanel off;
					toggleDiagonal on;
					setDiagonalHeight 80;
					toggleLinkedScrolling on;
					toggleScrollLinkedTables off;
				endTell;
				showWindow;
				getWindow;
				tell It;
					forceAutosize;
				endTell;
				getEmployee #mesquite.charMatrices.AlterData.AlterData;
				tell It;
					toggleBySubmenus off;
				endTell;
				getEmployee #mesquite.charMatrices.ColorByState.ColorByState;
				tell It;
					setStateLimit 9;
					toggleUniformMaximum on;
				endTell;
				getEmployee #mesquite.charMatrices.ColorCells.ColorCells;
				tell It;
					setColor Red;
					removeColor off;
				endTell;
				getEmployee #mesquite.categ.StateNamesStrip.StateNamesStrip;
				tell It;
					showStrip off;
				endTell;
				getEmployee #mesquite.charMatrices.AnnotPanel.AnnotPanel;
				tell It;
					togglePanel off;
				endTell;
				getEmployee #mesquite.charMatrices.CharReferenceStrip.CharReferenceStrip;
				tell It;
					showStrip off;
				endTell;
				getEmployee #mesquite.charMatrices.QuickKeySelector.QuickKeySelector;
				tell It;
					autotabOff;
				endTell;
				getEmployee #mesquite.charMatrices.SelSummaryStrip.SelSummaryStrip;
				tell It;
					showStrip off;
				endTell;
				getEmployee #mesquite.categ.SmallStateNamesEditor.SmallStateNamesEditor;
				tell It;
					panelOpen true;
				endTell;
			endTell;
		endTell;
		getEmployee  #mesquite.charMatrices.ManageCharacters.ManageCharacters;
		tell It;
			showCharacters #1053312777480526560 #mesquite.lists.CharacterList.CharacterList;
			tell It;
				setData 0;
				getWindow;
				tell It;
					newAssistant  #mesquite.lists.DefaultCharOrder.DefaultCharOrder;
					newAssistant  #mesquite.lists.CharListInclusion.CharListInclusion;
					newAssistant  #mesquite.lists.CharListPartition.CharListPartition;
					newAssistant  #mesquite.parsimony.CharListParsModels.CharListParsModels;
					setExplanationSize 30;
					setAnnotationSize 20;
					setFontIncAnnot 0;
					setFontIncExp 0;
					setSize 1820 1010;
					setLocation -8 0;
					setFont SanSerif;
					setFontSize 10;
					getToolPalette;
					tell It;
					endTell;
				endTell;
				showWindow;
				getEmployee #mesquite.lists.CharListAnnotPanel.CharListAnnotPanel;
				tell It;
					togglePanel off;
				endTell;
			endTell;
		endTell;
		endTell;
end;
